# Supplementary material for: Metabolome analysis revealed that soybean–Aspergillus oryzae interaction induced dynamic metabolic and daidzein prenylation changes
Source: PLoS One. 2021 Jul 2;16(7):e0254190. doi: 10.1371/journal.pone.0254190 (PMC8253397; doi:10.1371/journal.pone.0254190)
Supplement: S1 Table — Annotation was performed using KEGG database. RT: Retention time; R: Raw seed; G: Germination soybean; E: Elicited germination soybean. ACN, acetonitrile; MeOH, methanol; HAc, acetic acid; DMSO, dimethyl sulfoxide; FA, formic acid (XLSX) [file pone.0254190.s002.xlsx]

## Sheet: S1 Table
S1 Table.
Group 1								Group 2								Group 3								Group 4								Group 5								Group 6								Group 7
Compound ID	Detected type	Formula	RT [min]	Molecular weight	Annotation using KEGG library database	Ratio: G / R	Ratio: E / G	Compound ID	Detected type	Formula	RT [min]	Molecular weight	Annotation using KEGG library database	Ratio: G / R	Ratio: E / G	Compound ID	Detected type	Formula	RT [min]	Molecular weight	Annotation using KEGG library database	Ratio: G / R	Ratio: E / G	Compound ID	Detected type	Formula	RT [min]	Molecular weight	Annotation using KEGG library database	Ratio: G / R	Ratio: E / G	Compound ID	Detected type	Formula	RT [min]	Molecular weight	Annotation using KEGG library database	Ratio: G / R	Ratio: E / G	Compound ID	Detected type	Formula	RT [min]	Molecular weight	Annotation using KEGG library database	Ratio: G / R	Ratio: E / G	Compound ID	Detected type
G1P001	M+NH4+	C12 H16 N2 O	9.294	204.126	Alkaloids	4.09836	2.995	G2P001	M+H+	C12 H17 N O3	10.728	223.121	Alkaloids	3.33333	1.465	G3P001	M+H+	C5 H11 N	5.439	85.0891	Alkaloids	15.873	0.909	G4P001	M-H2O+H+	C8 H11 N O2	11.13	153.079	Alkaloids	0.656599	1.493	G5P001	M-H2O+H+	C8 H15 N O3	12.145	173.105	Alkaloids	0.976562	1.048	G6P001	M+H+	C10 H18 N2 O5	9.975	246.121	Carbohydrates	1.10011	0.669	G7P001	M+H+
G1P002	M+H+	C11 H12 N2 O3	11.214	220.085	Alkaloids	1.78571	1.151	G2P002	M-H2O+H+	C9 H15 N4 O8 P	18.505	338.064	Alkaloids	3.92157	1.17	G3P002	M+H+	C5 H4 N4 O2	4.594	152.033	Alkaloids	1.90476	0.157	G4P002	M+MeOH+H+	C8 H11 N O	11.613	137.084	Alkaloids	1.04167	1.377	G5P002	M+H+	C8 H13 N O2	7.318	155.095	Alkaloids	1.13636	1.266	G6P002	M+Na+	C8 H7 N O4	3.227	181.038	Others	1.21065	0.743	G7P002	M+H+
G1P003	M+H+	C16 H20 O9	17.804	356.111	Alkaloids	38.4615	1.231	G2P003	M+H+	C5 H4 N4 O2	9.667	152.033	Alkaloids	1.93424	0.951	G3P003	M+H+	C9 H15 N O3	14.076	185.105	Alkaloids	26.3158	0.739	G4P003	M+H+	C20 H17 N O6	13.939	367.106	Alkaloids	0.851789	16.328	G5P003	M+MeOH+H+	C8 H13 N O2	13.695	155.095	Alkaloids	0.968054	0.944	G6P003	M+MeOH+H+	C9 H12 O4	15.627	184.074	Others	0.998004	0.871	G7P003	M+H+
G1P004	M+H+	C8 H9 N O	5.087	135.068	Amino acids	6.75676	1.266	G2P004	M+H+	C8 H13 N O2	8.855	155.095	Alkaloids	200	1.145	G3P004	M+H+	C9 H15 N O3	14.379	185.105	Alkaloids	10.8696	0.759	G4P004	M+H+	C6 H6 N2 O3	8.715	154.038	Amino acids	1.04275	1.373	G5P004	M+H+	C8 H13 N O2	12.145	155.095	Alkaloids	0.944287	1.015	G6P004	M+MeOH+H+	C8 H11 N O	13.692	137.084	Others	0.93633	0.874	G7P004	M+H+
G1P005	M+H+	C6 H15 N4 O6 P	15	270.074	Amino acids	3.77358	1.27	G2P005	M+H+	C10 H14 N2 O6	5.332	258.085	Amino acids	1.27226	1.079	G3P005	M+H+	C14 H21 N O	26.593	219.162	Alkaloids	13.1579	0.854	G4P005	M+H+	C6 H6 N2 O2	9.22	138.043	Amino acids	0.848176	1.453	G5P005	M+H+	C4 H6 O3	17.794	102.032	Amino acids	1.20482	1.366	G6P005	M-H2O+H+	C9 H17 N O3	13.695	187.121	Lipids	0.95511	0.874	G7P005	M+H+
G1P006	M+H+	C11 H11 N O3	9.776	205.074	Amino acids	4.78469	1.396	G2P006	M+MeOH+H+	C11 H11 N O3	22.217	205.074	Amino acids	43.4783	0.846	G3P006	M+H+	C17 H27 N5 O4	9.246	365.206	Amino acids	29.4118	0.04	G4P006	M-H2O+H+	C5 H9 N O4	14.054	147.053	Amino acids	1.18624	2.708	G5P006	M+H+	C5 H12 N2 O	13.67	116.095	Amino acids	1.03627	1.145	G6N001	M-H-	C18 H11 N5 O2	17.978	329.092	Carbohydrates	1.01317	0.703	G7P006	M+H+
G1P007	M+H+	C9 H13 N O3	5.181	183.09	Amino acids	19.6078	1.447	G2P007	M+H+	C7 H11 N O4	10.729	173.069	Amino acids	1.47059	0.882	G3P007	M+H+	C8 H13 N O3	6.718	171.09	Lipids	1.24069	0.745	G4P007	M-H2O+H+	C7 H11 N O4	12.266	173.069	Amino acids	0.855432	3.594	G5P007	M+H+	C5 H6 N2 O	4.134	110.048	Amino acids	0.913242	1.263	G6N002	M-H-	C15 H22 O3	28.159	250.156	Others	1.02459	0.828	G7P007	M+H+
G1P008	M+H+	C6 H9 N3 O2	16.164	155.07	Amino acids	1.56006	1.483	G2P008	M+H+	C11 H11 N O3	26.688	205.074	Amino acids	31.25	0.921	G3P008	M+MeOH+H+	C7 H12 O3	16.615	144.079	Lipids	1.42045	0.751	G4P008	M+H+	C4 H7 N O4	12.228	133.038	Amino acids	1.11857	4.183	G5P008	M+H+	C5 H12 N2 O	11.044	116.095	Amino acids	0.747384	1.141									G7P008	M+H+
G1P009	M+H+	C6 H9 N3 O2	17.101	155.069	Amino acids	4.38596	1.647	G2P009	M+H+	C11 H11 N O3	27.46	205.074	Amino acids	25.641	0.956	G3P009	M+ACN+H+	C7 H12 O3	14.08	144.079	Lipids	5.98802	0.753	G4P009	M+H+	C7 H8 O6	14.268	188.032	Amino acids	0.8726	6.585	G5P009	M+H+	C10 H13 N5 O3	7.417	251.101	Amino acids	1.03842	0.964									G7P009	M+H+
G1P010	M+H+	C4 H6 O4	4.768	118.027	Amino acids	1.95695	1.714	G2P010	M+H+	C27 H30 O15	14.382	594.158	Flavonoids	142.857	0.897	G3P010	2M+NH4+	C12 H18 N2 O5	12.144	270.122	Microbial metabolites	24.3902	0.466	G4P010	M+H+	C26 H20 N4 O9	14.785	532.122	Flavonoids	0.801925	2.028	G5P010	M+NH4+	C3 H5 O7 P	5.225	183.978	Amino acids	0.833333	0.979									G7P010	M+H+
G1P011	M+H+	C11 H12 N2 O4	5.682	236.08	Amino acids	1.33511	2.714	G2P011	M+H+	C15 H10 O6	14.383	286.048	Flavonoids	83.3333	0.914	G3P011	M+H+	C20 H16 O9	19.056	400.079	Microbial metabolites	3.09598	0.498	G4P011	M-H2O+H+	C15 H14 O6	13.93	290.079	Flavonoids	0.816993	2.353	G5P011	M+H+	C14 H20 N2 O3	11.944	264.147	Amino acids	0.877193	1.007									G7P011	M-H2O+H+
G1P012	M+H+	C7 H8 O6	11.401	188.032	Amino acids	1.75747	2.958	G2P012	M+H+	C10 H20 O2	22.103	172.146	Lipids	1.33511	0.846	G3P012	M-H2O+H+	C7 H6 O4	10.57	154.027	Microbial metabolites	55.5556	0.684	G4P012	M+H+	C16 H12 O6	18.619	300.063	Flavonoids	1.06157	3.927	G5P012	M+H+	C5 H10 O6	15.664	166.048	Carbohydrates	0.992063	0.908									G7P012	M+H+
G1P013	M+H+	C11 H19 N O9	3.744	309.106	Carbohydrates	12.5	1.209	G2P013	M+H+	C7 H15 N O3	8.484	161.105	Lipids	1.15207	0.892	G3P013	M+H+	C9 H8 O4	16.753	180.042	Others	14.7059	0.563	G4P013	M+H+	C15 H12 O6	16.667	288.063	Flavonoids	0.766871	4.569	G5P013	M+H+	C10 H14 O2	16.068	166.099	Lipids	0.961538	0.937									G7P013	M+H+
G1P014	M+H+	C15 H10 O6	14.576	286.048	Flavonoids	8.92857	1.644	G2P014	M+H+	C12 H20 O3	27.561	212.141	Lipids	1.45773	0.875	G3P014	M+H+	C16 H24 O4	17.537	280.167	Phenylpropanoids	142.857	0.469	G4P014	M+H+	C16 H12 O5	16.968	284.068	Flavonoids	0.807754	8.635	G5P014	M+H+	C13 H18 O2	14.522	206.131	Lipids	0.924214	1.112									G7P014	M-H2O+H+
G1P015	M+H+	C24 H22 O12	12.997	502.111	Flavonoids	5.26316	2.202	G2P015	M-H2O+H+	C20 H30 O3	25.572	318.219	Lipids	2.02429	1.107	G3P015	M+H+	C16 H24 O4	17.877	280.167	Phenylpropanoids	9.70874	0.605	G4P015	M+H+	C15 H10 O5	23.368	270.053	Flavonoids	0.956023	12.635	G5P015	M-H2O+H+	C18 H32 O4	19.455	312.23	Lipids	1.23762	1.337									G7P015	M+H+
G1P016	M+H+	C16 H12 O4	17.252	268.073	Flavonoids	28.5714	2.517	G2P016	M+H+	C12 H20 O4	25.162	228.136	Lipids	2.94118	0.98	G3P016	M+H+	C19 H30 O2	29.597	290.225	Steroids	100	0.486	G4P016	M+H+	C20 H20 O5	17.593	340.131	Flavonoids	0.931099	15.275	G5P016	M+H+	C20 H30 O3	27.836	300.209	Lipids	1.01833	1.081									G7P016	M+H+
G1P017	M+H+	C20 H20 O5	15.703	340.131	Flavonoids	1.29366	2.646	G2P017	M-H2O+H+	C6 H6 O5	28.045	158.022	Microbial metabolites	3.14465	0.737	G3P017	M+H+	C19 H30 O2	29.411	290.225	Steroids	76.9231	0.595	G4P017	M+H+	C16 H10 O6	18.692	298.048	Flavonoids	0.787402	31.406	G5P017	M+MeOH+H+	C4 H4 O2	9.159	84.0211	Lipids	1.10011	1.065									G7P017	M+H+
G1P018	M+H+	C22 H22 O9	16.351	430.126	Flavonoids	3.78788	23.303	G2P018	M-H2O+H+	C6 H6 O5	26.688	158.022	Microbial metabolites	13.8889	0.901	G3P018	M+MeOH+H+	C18 H24 O2	28.596	272.178	Steroids	17.5439	0.731	G4P018	M+H+	C15 H12 O6	17.508	288.063	Flavonoids	0.765697	31.692	G5P018	M+H+	C5 H8 O3	13.821	116.047	Lipids	0.87184	0.923									G7P018	M+H+
G1P019	M+H+	C18 H30 O2	27.359	278.225	Lipids	1.96078	1.276	G2P019	M+H+	C3 H7 N3 O3	3.237	133.049	Nucleic acids	3.09598	1.112	G3P019	M+H+	C18 H24 O2	21.279	272.178	Steroids	8.33333	0.77	G4P019	M+H+	C16 H12 O4	18.74	268.074	Flavonoids	0.966184	65.8	G5P019	M-H2O+H+	C9 H17 N O3	29.421	187.121	Lipids	1.0101	1.188									G7P019	M+NH4+
G1P020	M+H+	C18 H30 O3	28.016	294.219	Lipids	2.89017	1.39	G2P020	M+H+	C8 H10 O4	11.027	170.058	Others	1.27877	1.15	G3P020	M+H+	C15 H20 O2	14.31	232.146	Terpenoids	2.28311	0.162	G4P020	M+H+	C15 H12 O7	14.252	304.058	Flavonoids	0.81103	101.671	G5P020	M+H+	C18 H34 O3	29.737	298.251	Lipids	0.909091	1.073									G7P020	M-H2O+H+
G1P021	M+H+	C18 H39 N O3	23.015	317.293	Lipids	25	1.8	G2P021	M-H2O+H+	C9 H8 O6	10.175	212.032	Others	1.30378	1.139	G3P021	M+H+	C15 H20 O2	18.774	232.146	Terpenoids	3.3557	0.459	G4P021	M+H+	C16 H10 O6	20.121	298.048	Flavonoids	0.81103	384.869	G5P021	M+H+	C4 H8 O2	11.369	88.0524	Lipids	0.75643	0.894									G7P021	M-NH3+H+
G1P022	M+H+	C8 H10 O4	11.027	171.09	Lipids	3.55872	3.025	G2P022	M+H+	C16 H26 O2	27.222	250.193	Others	2.7933	0.599	G3N001	M-H-	C9 H16 N2 O4	12.376	216.11	Amino acids	11.9048	0.074	G4P022	M-H2O+H+	C18 H30 O4	26.485	310.214	Lipids	1.17786	1.188	G5P022	M+H+	C20 H39 N O2	18.705	325.298	Lipids	0.97371	0.96									G7P022	M-H2O+H+
G1P023	M-H2O+H+	C21 H19 N O6	20.618	381.122	Microbial metabolites	1.43472	1.441	G2P023	M+H+	C12 H24 N2 O9	10.132	340.15	Others	333.333	0.716	G3N002	M+HAc-H-	C21 H20 O10	17.17	432.106	Flavonoids	11.9048	0.748	G4P023	M+H+	C18 H32 O4	24.545	312.23	Lipids	1.07643	1.309	G5P023	M+H+	C5 H6 O4	3.656	130.027	Lipids	0.788644	1.271									G7P023	M+H+
G1P024	M+H+	C6 H8 O4	15.01	144.042	Microbial metabolites	2	1.555	G2P024	M+H+	C19 H28 N O4	15.284	252.136	Others	1.21507	0.95	G3N003	M-H-	C18 H30 O4	21.411	292.203	Lipids	9.34579	0.544	G4P024	M-H2O+H+	C8 H14 O5	10.457	190.084	Lipids	1.05042	2.667	G5P024	M+H+	C30 H44 O2	19.075	436.334	Lipids	1.45138	1.379									G7P024	M-H2O+H+
G1P025	M+H+	C10 H14 N2 O4	9.953	226.095	Microbial metabolites	3.18471	1.63	G2P025	M+H+	C10 H13 N O2	12.027	179.095	Others	9.70874	1.038	G3N004	M-H-	C18 H30 O4	26.251	292.204	Lipids	10.6383	0.641	G4P025	M+DMSO+H+	C9 H17 N O3	10.37	187.121	Lipids	0.799361	3.091	G5P025	M+H+	C20 H36 O2	28.349	308.272	Lipids	1.01626	0.997									G7P025	M+H+
G1P026	M+H+	C9 H15 N O4	13.134	201.1	Microbial metabolites	4.25532	1.765	G2P026	M-H2O+H+	C9 H11 N O3	18.495	181.074	Others	2.63852	0.849	G3N005	M-H-	C13 H20 O3	26.281	224.141	Lipids	20.4082	0.655	G4P026	M+H+	C12 H22 N2 O6 S	15.693	322.121	Lipids	1.13895	3.126	G5P026	M+H+	C6 H9 N O3	9.759	143.058	Microbial metabolites	0.800641	1.403									G7P026	M+H+
G1P027	M+H+	C19 H18 O6	15.08	342.11	Microbial metabolites	3.42466	1.849	G2P027	M+MeOH+H+	C7 H6 O3	27.471	138.032	Others	2.46305	0.868	G3N006	M+FA-H-	C27 H46 O10	20.93	530.309	Lipids	166.667	0.69	G4P027	M+H+	C18 H28 O2	21.936	276.209	Lipids	1.30208	3.633	G5P027	M-H2O+H+	C7 H9 N O4	5.269	171.053	Microbial metabolites	1.14286	1.152									G7P027	M+H+
G1P028	M+H+	C6 H9 N O3	11.747	143.058	Microbial metabolites	3.46021	1.923	G2P028	M+ACN+H+	C10 H9 N O	14.854	159.069	Others	5.07614	1.025	G3N007	M-H-	C13 H20 O3	21.954	224.141	Lipids	17.5439	0.691	G4P028	M+H+	C18 H30 O3	21.43	294.22	Lipids	0.953289	17.054	G5P028	M+H+	C6 H8 O4	14.295	144.042	Microbial metabolites	1.13895	1.507									G7P028	M+H+
G1P029	M+H+	C7 H6 O	11.01	106.042	Microbial metabolites	5.61798	2.276	G2P029	M+H+	C8 H8 O2	15.347	136.052	Others	3.58423	0.826	G3N008	M-H-	C17 H28 O	26.138	248.214	Lipids	20.8333	0.712	G4P029	M+H+	C12 H22 N2 O6 S	19.289	322.12	Lipids	0.915751	18.083	G5P029	M+H+	C6 H7 N O2	13.277	125.048	Microbial metabolites	1.29534	0.825									G7P029	M+H+
G1P030	M+MeOH+H+	C6 H9 N O3	5.804	143.058	Microbial metabolites	1.5625	2.375	G2P030	M+H+	C9 H11 N O2	9.393	165.079	Others	35.7143	1.02	G3N009	M-H-	C18 H30 O5	24.567	326.209	Lipids	7.24638	0.759	G4P030	M+MeOH+H+	C8 H6 O4	10.857	166.027	Microbial metabolites	0.983284	1.332	G5P030	M+H+	C6 H11 N O	11.641	113.084	Microbial metabolites	0.926784	0.976									G7P030	M+H+
G1P031	M+H+	C10 H12	15.731	132.094	Microbial metabolites	2.62467	2.382	G2P031	M+NH4+	C9 H8 O2	9.392	148.052	Others	35.7143	1.019	G3N010	M-H-	C8 H14 N2 O4	10.441	202.094	Microbial metabolites	43.4783	0.101	G4P031	M+H+	C7 H11 N O3	13.624	157.074	Microbial metabolites	0.691085	1.571	G5P031	M+H+	C8 H10 O4	18.713	170.058	Others	0.992063	1.373									G7P031	M+H+
G1P032	M+H+	C15 H18 N4 O5	10.979	334.126	Microbial metabolites	5.37634	2.433	G2P032	M+H+	C6 H10 O5	26.176	162.053	Others	3.0303	1.027	G3N011	M-H-	C12 H24 N2 O3	12.989	244.178	Microbial metabolites	16.129	0.354	G4P032	M+MeOH+H+	C6 H4 O2	22.196	108.021	Microbial metabolites	0.810373	1.731	G5P032	M-H2O+H+	C9 H13 N O4	17.008	199.085	Others	0.851789	1.169									G7P032	M+H+
G1P033	M+H+	C7 H12 N2 O4	3.477	188.08	Microbial metabolites	1.39665	2.666	G2P033	M+H+	C15 H26 O4	16.319	270.183	Others	8.62069	1.046	G3N012	M+FA-H-	C27 H46 O10	20.649	530.309	Microbial metabolites	66.6667	0.533	G4P033	M+MeOH+H+	C5 H4 O3	15.288	112.016	Microbial metabolites	0.874891	1.765	G5P033	M+H+	C9 H10 O2	5.284	150.068	Others	0.968992	1.209									G7P033	M+H+
G1P034	M+H+	C21 H32 O4	22.734	348.23	Microbial metabolites	5.02513	3.414	G2P034	M-H2O+H+	C11 H14 O4	12.474	210.089	Phenylpropanoids	5.31915	0.858	G3N013	M-H-	C9 H13 N2 O9 P	3.437	324.035	Nucleic acids	6.84932	0.454	G4P034	M+H+	C6 H6 O5	10.182	158.022	Microbial metabolites	0.898473	2.096	G5P034	2M+K+	C10 H16 O3	3.14	184.11	Others	1.23001	0.744									G7P034	M+H+
G1P035	M+H+	C10 H14 N2 O4 S	10.939	258.067	Microbial metabolites	1.5456	7.509	G2P035	M+H+	C7 H6 O5	9.198	170.022	Phenylpropanoids	17.8571	1.06	G3N014	M-H-	C13 H18 O4	17.942	238.12	Steroids	8.19672	0.201	G4P035	M+H+	C6 H4 O2	14.974	108.021	Microbial metabolites	0.917431	2.375	G5P035	M+H+	C5 H8 O5	15.662	148.038	Others	1.0627	0.941									G7P035	M+H+
G1P036	M+H+	C20 H14 O5	26.616	334.084	Microbial metabolites	1.37741	44.008	G2P036	M+H+	C21 H34 O4	21.441	350.246	Steroids	13.8889	0.909									G4P036	M+H+	C28 H33 N O10	14.274	543.209	Microbial metabolites	1.00402	2.423	G5P036	M+H+	C7 H6 O3	20.916	138.032	Others	0.974659	1.334									G7P036	M+H+
G1P037	M+H+	C20 H14 O5	25.898	334.084	Microbial metabolites	1.10375	85.694	G2P037	M+H+	C18 H24 O3	19.871	288.172	Steroids	16.129	0.857									G4P037	M+H+	C11 H10 O2	15.701	174.068	Microbial metabolites	1.0352	2.637	G5P037	M+H+	C4 H6 O2	20.832	86.0368	Others	0.931966	0.942									G7P037	M+H+
G1P038	M+H+	C5 H5 N5	11.062	135.055	Nucleic acids	3.53357	1.586	G2P038	M+H+	C18 H24 O2	18.913	272.177	Steroids	2.849	1.264									G4P038	M-H2O+H+	C5 H6 O3	11.61	114.032	Microbial metabolites	0.838223	3.289	G5P038	M+H+	C5 H8 O3	12.122	116.047	Others	1.14943	0.786									G7P038	M+H+
G1P039	M+H+	C9 H12 N2 O6	9.419	244.069	Nucleic acids	200	1.588	G2P039	M+NH4+	C16 H20 O9	13.859	356.111	Terpenoids	1.85874	1.15									G4P039	M+H+	C11 H10 O2	16.902	174.068	Microbial metabolites	0.974659	5.186	G5P039	M+H+	C8 H8 O3	14.935	152.047	Others	1.28535	0.941									G7P039	M+H+
G1P040	M+H+	C10 H9 N O	11.212	159.069	Others	1.79533	1.251	G2N001	M-H-	C11 H12 N2 O4	9.748	236.079	Amino acids	5.34759	0.896									G4P040	M+H+	C20 H16 O7	19.662	368.09	Microbial metabolites	0.859845	12.166	G5P040	M+H+	C7 H11 N O5	15.663	189.064	Others	1.08342	0.895									G7P040	M+H+
G1P041	M-H2O+H+	C9 H8 O3	10.633	164.047	Others	1.31926	1.259	G2N002	M-H-	C9 H15 N4 O8 P	13.823	338.064	Amino acids	3.87597	0.878									G4P041	M+H+	C10 H13 N4 O7 P	15.343	332.054	Microbial metabolites	0.879507	16.58	G5P041	M-H2O+H+	C5 H10 O6	29.29	166.048	Others	0.750188	1.03									G7P041	M+H+
G1P042	M-H2O+H+	C9 H8 O3	11.352	164.047	Others	1.91571	1.301	G2N003	M-H-	C14 H12 O3	18.776	228.078	Amino acids	10.7527	0.938									G4P042	M+H+	C20 H18 O7	18.498	370.105	Microbial metabolites	1.06157	17.626	G5P042	M+H+	C8 H14 O5 S	3.518	222.056	Others	0.967118	1.002									G7P042	M+H+
G1P043	M+H+	C10 H9 N O3	14.225	191.058	Others	8.13008	1.359	G2N004	M-H-	C11 H12 N2 O4	5.728	236.079	Amino acids	2.24719	0.977									G4P043	M+H+	C19 H12 O5	28.228	320.069	Microbial metabolites	0.912409	24.291	G5P043	M+H+	C13 H18 O4	25.383	238.12	Steroids	1.0352	0.892									G7P043	M+H+
G1P044	M+H+	C9 H9 N O2	12.358	163.063	Others	2.09205	1.379	G2N005	M-H-	C27 H30 O15	14.562	594.158	Flavonoids	26.3158	1.244									G4P044	M+MeOH+H+	C11 H8 O	16.901	156.058	Microbial metabolites	1.08578	57.325	G5P044	M+H+	C18 H24 N O3	27.834	220.11	Terpenoids	0.988142	1.102									G7P044	M+H+
G1P045	M+H+	C8 H11 N O2	11.626	153.079	Others	1.45349	1.421	G2N006	M-H-	C15 H10 O5	14.504	270.053	Flavonoids	200	1.155									G4P045	M+H+	C6 H6 O4	10.724	142.027	Microbial metabolites	0.953289	178.738	G5P045	M+H+	C8 H9 N O4	8.462	183.053	Vitamins and cofactors	0.954198	1.151									G7P045	M+H+
G1P046	M+NH4+	C10 H7 N O	6.784	157.053	Others	1.63934	1.46	G2N007	M-H-	C27 H30 O15	14.374	594.158	Flavonoids	333.333	0.941									G4P046	M+H+	C3 H10 N O3 P	10.853	139.04	Others	0.977517	1.328	G5N001	M+HAc-H-	C5 H10 O6	22.191	166.047	Carbohydrates	0.81103	1.569									G7P046	M+H+
G1P047	M+H+	C8 H10 O4	10.283	170.058	Others	1.85874	1.489	G2N008	2M-H-	C4 H4 O4	4.828	116.011	Lipids	1000	0.842									G4P047	M-H2O+H+	C8 H8 O3	9.592	152.047	Others	0.88968	1.332	G5N002	M-H-	C7 H4 Cl2 O2	20.308	189.958	Microbial metabolites	1.17371	0.746									G7P047	M+H+
G1P048	M+H+	C12 H14 O3	13.686	206.094	Others	1.30719	1.511	G2N009	M-H-	C18 H30 O4	23.858	310.214	Lipids	3.27869	1.176									G4P048	M+H+	C8 H8 O3	5.267	152.047	Others	0.759301	1.342	G5N003	M-H-	C14 H18 N2 O5	10.049	294.121	Others	1.11235	0.807									G7P048	M-H2O+H+
G1P049	M+H+	C8 H11 N O	8.854	137.084	Others	20.4082	1.531	G2N010	M-H-	C18 H30 O5	24.184	326.209	Lipids	4.56621	0.897									G4P049	M+H+	C11 H12 O3	12.7	192.079	Others	0.983284	1.375	G5N004	M-H-	C13 H21 N3 O8 S	5.37	379.104	Lipids	0.847458	0.904									G7P049	M+H+
G1P050	M-H2O+H+	C6 H10 O5	15.01	162.053	Others	1.52439	1.605	G2N011	M-H-	C18 H30 O4	26.132	310.214	Lipids	2.77008	0.914									G4P050	M+H+	C10 H12 O2	13.684	164.084	Others	0.938967	1.484	G5N005	M-H-	C18 H30 O4	27.248	310.214	Lipids	0.88968	1.062									G7P050	M+NH4+
G1P051	M+H+	C9 H11 N O3	12.996	181.074	Others	11.9048	1.637	G2N012	M-H-	C12 H20 O3	20.717	212.14	Lipids	7.8125	1.271									G4P051	M+H+	C9 H8 O4	16.17	180.042	Others	0.882613	1.582	G5N006	M-H-	C12 H18 O3	27.251	210.125	Lipids	0.856164	1.08									G7P051	M+H+
G1P052	M+MeOH+H+	C7 H6 O3	10.284	138.032	Others	1.51515	1.641	G2N013	M-H-	C18 H32 O5	25.456	328.225	Lipids	1.89394	1.074									G4P052	M+H+	C3 H10 N O3 P	11.39	139.04	Others	1.0627	1.602	G5N007	M+HAc-H-	C12 H20 O3	19.401	212.141	Lipids	0.986193	0.91									G7P052	M+H+
G1P053	M+H+	C9 H13 N O2	10.326	167.095	Others	3.03951	1.787	G2N014	M+HAc-H-	C12 H18 O3	21.913	210.125	Lipids	5.71429	1.016									G4P053	M+H+	C9 H13 N O2	13.738	167.095	Others	0.947867	1.825																	G7P053	M+H+
G1P054	M-H2O+H+	C9 H9 N O2	10.797	163.063	Others	2.47525	1.815	G2N015	M-H-	C18 H32 O5	18.77	328.225	Lipids	2.19298	0.908									G4P054	M+H+	C5 H5 N O2	12.619	111.032	Others	1.1976	1.858																	G7P054	M-H2O+H+
G1P055	M+MeOH+H+	C8 H9 N O3	9.701	167.058	Others	1.14943	1.892	G2N016	M-H-	C12 H20 O4	19.554	228.136	Lipids	12.1951	0.962									G4P055	M+H+	C10 H10 O3	16.652	178.063	Others	0.772798	1.859																	G7P055	M+H+
G1P056	M+H+	C9 H8 O4	19.05	180.042	Others	9.61538	2.123	G2N017	M+FA-H-	C27 H46 O10	21.194	530.309	Microbial metabolites	25.641	1.032									G4P056	M+H+	C9 H10 O3	11.452	166.063	Others	0.980392	2.35																	G7P056	M-H2O+H+
G1P057	M+ACN+H+	C11 H12 O5	14.561	224.068	Others	1.62338	2.673	G2N018	M-H-	C9 H12 N2 O6	9.433	244.069	Nucleic acids	333.333	1.492									G4P057	M+H+	C10 H9 N	12.075	143.074	Others	1.04712	3.244																	G7P057	M+H+
G1P058	M-H2O+H+	C5 H8 O4	8.42	132.042	Others	1.43472	2.933	G2N019	M+HAc-H-	C15 H21 N5 O5	9.335	351.153	Nucleic acids	3.96825	0.87									G4P058	M+H+	C7 H6 O2	11.614	122.037	Others	0.625391	4.436																	G7P058	M-H2O+H+
G1P059	M+H+	C21 H32 O4	24.96	348.23	Others	16.129	3.027	G2N020	M+HAc-H-	C9 H8 O4	12.236	180.042	Others	10.7527	1.181									G4P059	M+H+	C7 H12 O5	3.489	176.068	Others	0.917431	5.482																	G7P059	M-H2O+H+
G1P060	M+H+	C15 H24	28.722	204.188	Others	1.13122	3.035	G2N021	M-H-	C15 H22 O3	25.744	250.157	Others	10.4167	0.957									G4P060	M+H+	C7 H6 O2	25.912	122.037	Others	0.938967	5.6																	G7P060	M-H2O+H+
G1P061	M+H+	C7 H13 N O2	3.972	143.095	Others	19.2308	3.344	G2N022	M-H-	C13 H18 O7	11.591	286.105	Others	90.9091	1.039									G4P061	M+H+	C10 H10 O3	11.464	178.063	Others	0.934579	7.63																	G7P061	M+NH4+
G1P062	M+MeOH+H+	C13 H13 N O4	14.05	247.084	Others	2.07469	3.347	G2N023	M-H-	C18 H24 O3	22.54	288.172	Steroids	23.8095	0.803									G4P062	M+H+	C3 H4 O4	15.284	104.011	Others	0.976562	9.107																	G7P062	M-H2O+H+
G1P063	M+H+	C16 H26 O4	15.398	282.183	Others	2.7933	3.614																	G4P063	M+H+	C12 H18 N2 O	11.006	206.142	Others	0.897666	12.356																	G7P063	M+H+
G1P064	M-H2O+H+	C9 H10 O5	18.503	198.053	Others	3.30033	3.914																	G4P064	M+H+	C11 H11 N O3	12.745	205.074	Others	0.763942	26.599																	G7P064	M+H+
G1P065	M+H+	C10 H13 N O3	11.094	195.09	Others	1.4771	5.923																	G4P065	M+H+	C15 H14 O4	12.827	258.089	Others	0.86881	40.315																	G7P065	M+MeOH+H+
G1P066	M+H+	C10 H8 O4	12.295	192.042	Others	3.38983	16.911																	G4P066	M+H+	C20 H18 O5	25.038	338.115	Others	1.10865	48.692																	G7P066	M+H+
G1P067	M+MeOH+H+	C19 H16 O4	15.703	308.105	Phenylpropanoids	1.30719	2.605																	G4P067	M-H2O+H+	C20 H18 O5	23.737	338.115	Others	0.992063	95.515																	G7P067	M+H+
G1P068	M-H2O+H+	C10 H10 O4	11.356	194.058	Phenylpropanoids	2.47525	3.056																	G4P068	M+H+	C20 H18 O5	19.885	338.115	Others	0.877963	186.413																	G7P068	M+H+
G1P069	M+H+	C14 H12 O4	13.832	244.074	Phenylpropanoids	3.64964	21.873																	G4P069	M-H2O+H+	C20 H18 O5	22.454	338.115	Others	13.1579	3107.38																	G7P069	M-H2O+H+
G1P070	M+H+	C21 H36 O5	23.63	368.256	Steroids	6.53595	2.484																	G4P070	M+H+	C20 H22 O6	17.876	358.142	Phenylpropanoids	1.07759	2.417																	G7P070	M+MeOH+H+
G1P071	M+H+	C18 H24 O2	26.286	272.178	Steroids	3.04878	1.227																	G4P071	M+H+	C14 H14 O3	19.72	230.094	phenylpropanoids	0.84674	4.85																	G7P071	M+H+
G1P072	M+H+	C21 H34 O4	21.959	350.246	Steroids	6.62252	1.391																	G4P072	M+H+	C14 H14 O3	17.6	230.094	phenylpropanoids	0.911577	4.903																	G7P072	M-H2O+H+
G1P073	M+H+	C21 H34 O4	25.789	350.246	Steroids	62.5	1.571																	G4P073	M+MeOH+H+	C10 H10 O4	11.006	194.058	Phenylpropanoids	0.704225	6.751																	G7P073	M+H+
G1P074	M-H2O+H+	C21 H36 O5	25.796	368.256	Steroids	15.1515	1.574																	G4P074	M+H+	C11 H14 O4	12.115	210.089	Phenylpropanoids	1.28205	7.141																	G7P074	M-NH3+H+
G1P075	M+H+	C21 H36 O5	26.404	368.256	Steroids	5.58659	1.902																	G4P075	M-H2O+H+	C21 H20 O6	17.523	368.126	Phenylpropanoids	0.959693	47.287																	G7P075	M-H2O+H+
G1P076	M+H+	C21 H32 O5	23.383	364.225	Steroids	4.73934	2.321																	G4P076	M+H+	C14 H14 O3	21.001	230.094	phenylpropanoids	1.08578	55.295																	G7P076	M+H+
G1P077	M+H+	C21 H32 O5	24.641	364.225	Steroids	3.43643	2.891																	G4P077	M+H+	C14 H14 O3	20.352	230.094	phenylpropanoids	1.001	79.791																	G7P077	M+H+
G1P078	M+H+	C21 H32 O5	23.573	364.225	Steroids	5.91716	2.896																	G4P078	M+H+	C14 H12 O4	17.737	244.073	Phenylpropanoids	1.19048	87.191																	G7P078	M+H+
G1P079	M+H+	C29 H46 O	21.082	410.355	Steroids	2.09205	1.5																	G4P079	M+H+	C28 H42 O2	28.533	410.319	Terpenoids	1.04275	4.869																	G7P079	M+H+
G1P080	M-H2O+H+	C16 H22 O10	16.087	374.121	Terpenoids	62.5	1.636																	G4P080	M+H+	C6 H6 N2 O	3.786	122.048	Vitamins and cofactors	0.968054	5.954																	G7P080	M+H+
G1P081	M-H2O+H+	C8 H11 N O6	5.201	217.059	Vitamins and cofactors	1.72414	3.85																	G4N001	M-H-	C9 H9 N O6	12.629	227.042	Amino acids	1.06724	2.524																	G7P081	M+H+
G1P082	2M+Na+	C8 H12 N2 O2	13.095	168.09	Vitamins and cofactors	1.35135	1.365																	G4N002	M-H-	C7 H10 O7	5.831	206.042	Amino acids	1.17647	5.224																	G7P082	M+H+
G1N001	M-H-	C11 H12 N2 O3	6.888	220.084	Amino acids	1.77936	1.335																	G4N003	M-H-	C14 H12 O4	18.06	244.073	Amino acids	0.953289	16.571																	G7P083	M+H+
G1N002	M-H-	C13 H15 N O6	14.095	281.09	Amino acids	33.3333	2.003																	G4N004	M-H-	C21 H20 O9	11.367	416.109	Flavonoids	0.979432	1.643																	G7P084	M+H+
G1N003	M-H-	C10 H17 N O6	12.542	247.105	Amino acids	8.47458	2.038																	G4N005	M-H-	C15 H12 O6	16.663	288.063	Flavonoids	0.528821	5.855																	G7P085	M+MeOH+H+
G1N004	M-H-	C10 H17 N O6	13.128	247.105	Amino acids	5.58659	2.108																	G4N006	M-H-	C15 H10 O6	16.815	286.048	Flavonoids	1.02881	32.59																	G7P086	M-H2O+H+
G1N005	2M-H-	C7 H8 O6	10.388	188.032	Amino acids	3.06748	5.937																	G4N007	M-H-	C16 H12 O5	17.759	284.068	Flavonoids	0.898473	36.783																	G7P087	M+H+
G1N006	M-H-	C9 H13 N O5	11.759	215.079	Amino acids	1.47493	7.515																	G4N008	M-H-	C15 H10 O6	14.577	286.047	Flavonoids	0.744048	41.532																	G7P088	M+H+
G1N007	M-H-	C15 H10 O5	15.325	270.052	Flavonoids	2.73224	1.189																	G4N009	M-H-	C20 H20 O5	19.852	340.131	Flavonoids	1.00604	208.52																	G7P089	M+ACN+H+
G1N008	M-H-	C27 H30 O16	14.322	610.152	Flavonoids	1.66389	1.538																	G4N010	M-H-	C15 H8 O5	18.365	268.037	Flavonoids	1.72117	607.082																	G7P090	M+H+
G1N009	M-H-	C20 H20 O5	14.999	340.13	Flavonoids	1.52672	1.778																	G4N011	M-H-	C18 H32 O4	23.399	312.23	Lipids	1.02775	1.616																	G7P091	M+H+
G1N010	M-H-	C16 H10 O6	16.172	298.047	Flavonoids	34.4828	4.79																	G4N012	M-H-	C18 H30 O2	27.062	278.224	Lipids	1.46413	1.529																	G7P092	M+H+
G1N011	2M+FA-H-	C15 H10 O6	17.117	286.047	Flavonoids	3.59712	5.934																	G4N013	M-H-	C18 H32 O4	24.439	312.23	Lipids	1.06157	1.589																	G7P093	M+H+
G1N012	M-H-	C15 H10 O4	12.725	254.058	Flavonoids	28.5714	6.113																	G4N014	M-H-	C6 H10 O8	10.634	210.037	Lipids	1.16279	2.083																	G7P094	M+MeOH+H+
G1N013	M-H-	C15 H12 O5	18.341	272.068	Flavonoids	8.84956	6.353																	G4N015	M-H-	C20 H14 O5	26.882	334.084	Lipids	3.77358	209.595																	G7P095	M+MeOH+H+
G1N014	M-H2O-H-	C16 H14 O5	20.933	286.084	Flavonoids	2.6455	19.338																	G4N016	2M+FA-H-	C6 H8 O3	11.772	128.047	Microbial metabolites	0.87108	3.515																	G7P096	M+H+
G1N015	M-H-	C20 H20 O5	16.696	340.131	Flavonoids	1.13766	19.932																	G4N017	M-H-	C21 H18 O7	22.007	382.105	Microbial metabolites	1.08342	9.583																	G7P097	M+MeOH+H+
G1N016	M-H-	C15 H12 O5	12.462	272.068	Flavonoids	1.2987	20.132																	G4N018	M-H-	C22 H20 O8	19.226	412.116	Microbial metabolites	1.03093	10.058																	G7P098	M+H+
G1N017	M-H-	C25 H24 O13	16.909	532.121	Flavonoids	3.83142	26.837																	G4N019	M+HAc-H-	C20 H12 N4 O2	18.643	340.095	Microbial metabolites	1.17371	20.261																	G7P099	M+H+
G1N018	M-H-	C16 H10 O6	20.477	298.047	Flavonoids	2.05339	27.832																	G4N020	M-H-	C20 H18 O7	26.97	370.105	Microbial metabolites	1.3245	37.807																	G7P100	M-H2O+H+
G1N019	2M-H-	C9 H16 O3	19.322	172.11	Lipids	5.02513	1.159																	G4N021	M-H-	C17 H12 O7	19.759	328.058	Microbial metabolites	1.02041	65.201																	G7P101	M+H+
G1N020	M-H-	C12 H18 O3	25.475	210.125	Lipids	1.97239	1.204																	G4N022	M-H2O-H-	C10 H14 N2 O5	9.643	242.09	Nucleic acids	0.878735	1.643																	G7P102	M+H+
G1N021	2M-H-	C4 H6 O3	15.269	102.031	Lipids	3.90625	12.101																	G4N023	2M+FA-H-	C10 H16 O3	15.182	184.11	Others	0.881834	1.938																	G7P103	M+H+
G1N022	M-H-	C18 H30 O2	25.121	278.224	Lipids	100	1.592																	G4N024	M-H-	C10 H16 N2 O7	4.509	276.095	Others	0.906618	2.086																	G7P104	M+H+
G1N023	M-H-	C18 H32 O3	27.033	296.235	Lipids	1.35318	1.654																	G4N025	M+FA-H-	C15 H10 O3	14.702	238.063	Others	1.14025	2.275																	G7P105	M+H+
G1N024	M+HAc-H-	C6 H10 O5	3.467	162.053	Lipids	3.84615	1.715																	G4N026	M-H-	C20 H18 O5	25.704	338.115	Others	0.933707	9.438																	G7P106	M+H+
G1N025	M-H-	C18 H28 O3	24.697	292.203	Lipids	5.52486	1.758																	G4N027	M-H-	C16 H14 O6	19.694	302.079	Others	0.98912	9.491																	G7P107	M+NH4+
G1N026	M-H2O-H-	C6 H10 O8	11.639	210.037	Lipids	2.00803	1.836																	G4N028	M-H-	C11 H15 N4 O7 P S	17.977	378.041	Others	1.02354	9.997																	G7P108	M+H+
G1N027	M-H-	C18 H34 O4	22.668	314.245	Lipids	1.62075	2.302																	G4N029	M-H-	C20 H18 O5	19.658	338.115	Others	1.02775	120.783																	G7P109	M+H+
G1N028	M-H-	C18 H36 N6 O6	25.768	432.272	Microbial metabolites	43.4783	1.407																	G4N030	M-H-	C20 H18 O5	18.299	338.115	Others	0.937207	131.511																	G7P110	2M+NH4+
G1N029	M-H-	C9 H13 N O4	5.213	199.084	Microbial metabolites	23.2558	1.66																	G4N031	M-H-	C20 H18 O5	22.002	338.115	Others	1.16686	146.462																	G7P111	M+H+
G1N030	M-H-	C27 H29 N O11	13.978	543.174	Microbial metabolites	9.17431	1.689																	G4N032	M-H-	C20 H18 O5	28.203	338.115	Others	0.932836	179.781																	G7P112	M+H+
G1N031	M-H-	C8 H12 O5	10.204	188.068	Microbial metabolites	1.37931	1.784																	G4N033	M+FA-H-	C27 H30 O11	18.228	530.179	Phenylpropanoids	0.940734	6.54																	G7P113	M+ACN+H+
G1N032	M-H-	C7 H12 N2 O4	4.323	188.079	Microbial metabolites	3.78788	1.995																																									G7P114	M-H2O+H+
G1N033	M-H-	C7 H17 N4 O7 P	10.668	300.084	Microbial metabolites	5.31915	2.14																																									G7P115	M-H2O+H+
G1N034	M+FA-H-	C21 H38 O7	17.647	402.262	Microbial metabolites	17.8571	2.998																																									G7P116	M+H+
G1N035	M-H-	C17 H12 O6	18.741	312.063	Microbial metabolites	10.8696	5.379																																									G7P117	M-H2O+H+
G1N036	M-H-	C17 H12 O6	17.595	312.063	Microbial metabolites	1.5528	6.682																																									G7P118	M-H2O+H+
G1N037	M-H-	C16 H14 O8	13.745	334.069	Microbial metabolites	1.56006	7.178																																									G7P119	M-H2O+H+
G1N038	M+HAc-H-	C7 H17 N4 O7 P	12.612	300.084	Microbial metabolites	2.98507	8.777																																									G7P120	M-H2O+H+
G1N039	M-H2O-H-	C16 H14 O6	18.662	302.079	Microbial metabolites	3.22581	9.639																																									G7P121	M+H+
G1N040	M-H-	C17 H12 O6	13.873	312.063	Microbial metabolites	1.46199	32.754																																									G7P122	M+H+
G1N041	M-H-	C10 H9 N O3	13.139	191.057	Others	3.663	2.073																																									G7P123	M-H2O+H+
G1N042	2M+FA-H-	C10 H8 O4	15.155	192.042	Others	47.619	3.242																																									G7P124	M+ACN+H+
G1N043	M-H-	C15 H24 O3	29.24	252.172	Others	3.67647	3.891																																									G7P125	M+H+
G1N044	M-H-	C20 H16 O7	21.429	368.089	Others	1.63132	3.988																																									G7P126	M+H+
G1N045	M-H-	C12 H16 N6 O4 S	25.833	340.094	Others	1.11982	10.463																																									G7P127	M+H+
G1N046	M+FA-H-	C13 H16 O8, C7 H17 N4 O7 P	10.17	300.084	Others	2.35849	105.477																																									G7P128	M-H2O+H+
G1N047	2M+FA-H-	C10 H10 O4	17.423	194.057	Phenylpropanoids	1.39665	1.286																																									G7P129	M+H+
G1N048	M+FA-H-	C21 H36 O5	25.767	368.256	Steroids	30.303	1.732																																									G7P130	M+H+
G1N049	M+FA-H-	C21 H36 O5	26.018	368.256	Steroids	13.3333	2.257																																									G7P131	M+H+
G1N050	M-H-	C16 H22 O10	13.039	374.121	Terpenoids	4.46429	1.647																																									G7P132	M+H+
G1N051	M-H-	C16 H22 O10	12.051	374.121	Terpenoids	2.32019	3.047																																									G7P133	M+H+
G1N052	M-H-	C16 H24 O10	10.868	376.137	Vitamins and cofactors	1.48368	1.869																																									G7P134	M+H+
																																																G7P135	M+H+
																																																G7P136	M+H+
																																																G7P137	M+H+
																																																G7P138	M+H+
																																																G7P139	M+MeOH+H+
																																																G7P140	M-H2O+H+
																																																G7P141	M+H+
																																																G7P142	M+H+
																																																G7P143	M+H+
																																																G7P144	M+H+
																																																G7P145	M+H+
																																																G7P146	M+H+
																																																G7P147	M+H+
																																																G7P148	M+NH4+
																																																G7P149	M+H+
																																																G7P150	M+MeOH+H+
																																																G7P151	M-H2O+H+
																																																G7P152	M+H+
																																																G7P153	M+H+
																																																G7P154	M+H+
																																																G7P155	M+H+
																																																G7P156	M+H+
																																																G7P157	M+H+
																																																G7P158	M+H+
																																																G7P159	M+NH4+
																																																G7P160	M+H+
																																																G7P161	M+H+
																																																G7P162	M+H+
																																																G7P163	M-H2O+H+
																																																G7P164	M-H2O+H+
																																																G7P165	M+H+
																																																G7P166	M+H+
																																																G7P167	M+H+
																																																G7P168	M+H+
																																																G7P169	M-H2O+H+
																																																G7P170	M+H+
																																																G7P171	M+H+
																																																G7P172	M-H2O+H+
																																																G7P173	M+H+
																																																G7P174	M+H+
																																																G7P175	M+H+
																																																G7P176	M+H+
																																																G7P177	M+H+
																																																G7P178	M+H+
																																																G7P179	M+H+
																																																G7P180	M+H+
																																																G7P181	M+H+
																																																G7P182	M+H+
																																																G7P183	2M+Na+
																																																G7N001	M-H-
																																																G7N002	M-H-
																																																G7N003	M-H-
																																																G7N004	M-H-
																																																G7N005	M-H-
																																																G7N006	M-H-
																																																G7N007	M+FA-H-
																																																G7N008	M-H-
																																																G7N009	M-H-
																																																G7N010	M-H-
																																																G7N011	M-H-
																																																G7N012	M-H-
																																																G7N013	M+FA-H-
																																																G7N014	M-H-
																																																G7N015	M-H-
																																																G7N016	M-H-
																																																G7N017	M-H-
																																																G7N018	M-H-
																																																G7N019	M-H-
																																																G7N020	M-H-
																																																G7N021	M-H-
																																																G7N022	M-H-
																																																G7N023	M-H-
																																																G7N024	M-H-
																																																G7N025	M-H-
																																																G7N026	M-H-
																																																G7N027	M-H-
																																																G7N028	M-H-
																																																G7N029	M-H-
																																																G7N030	M-H-
																																																G7N031	M-H-
																																																G7N032	M-H2O+H+
																																																G7N033	M-H-
																																																G7N034	M-H-
																																																G7N035	2M-H-
																																																G7N036	M+HAc-H-
																																																G7N037	M-H-
																																																G7N038	M-H-
																																																G7N039	M-H-
																																																G7N040	M+HAc-H-
																																																G7N041	2M-H-
																																																G7N042	M+HAc-H-
																																																G7N043	M-H-
																																																G7N044	M-H-
																																																G7N045	M-H-
																																																G7N046	M-H-
																																																G7N047	M+FA-H-
																																																G7N048	M+FA-H-
																																																G7N049	M-H-
																																																G7N050	2M+FA-H-
																																																G7N051	M-H-
																																																G7N052	M-H-
																																																G7N053	M-H-
																																																G7N054	M-H-
																																																G7N055	M-H-
																																																G7N056	M-H-
																																																G7N057	M-H-
																																																G7N058	M+FA-H-
																																																G7N059	M+FA-H-
[truncated: 22 more columns]
