# Supplementary material for: Metabolome analysis revealed that soybean–Aspergillus oryzae interaction induced dynamic metabolic and daidzein prenylation changes
Source: PLoS One. 2021 Jul 2;16(7):e0254190. doi: 10.1371/journal.pone.0254190 (PMC8253397; doi:10.1371/journal.pone.0254190)
Supplement: S2 Table — Annotation was performed using the mzCloud library database. RT: Retention time; R: Raw seed; G: Germination soybean; E: Elicited germination. *cf. S1 Fig. (XLSX) [file pone.0254190.s003.xlsx]

## Sheet: S2 Table
S2 Table.
Compound ID	Formula	RT [min]	Molecular weight	Ratio: G / R	Ratio: E / G	MS2 data*	Annotation using mzCloud library database
							Name	MS2 data*
C01	C9 H11 N O2	9.393	165.079	35.7143	1.02	A	L-Phenylalanine	R01
C02	C9 H8 O3	11.352	164.047	1.91571	1.301	B	4-Coumaric acid	R02
C03	C10 H10 O4	15.975	194.058	0.178348	2.138	C	Ferulate	R03
C04	C11 H12 O5	12.057	224.068	1.10011	2.725	D	Sinapate	R04
C05	C21 H22 O10	15.324	434.121	0.322061	1.394	E	Prunin	R05
C06	C15 H12 O5	14.255	272.068	0.390016	2.503	F	Naringeninchalcone	R06
C07	C14 H12 O3	15.14	228.078	0.0229358	24.129	G	Resveratrol	R07
C08	C15 H12 O5	12.462	272.068	8.69565	16.403	H	Butein	R08
C09	C16 H14 O5	18.044	286.084	0.925926	13.559	I	Sakuranetin	R09
C10	C15 H12 O5	19.299	272.068	0.0598193	10.289	J	Naringenin	R10
C11	C15 H12 O4	17.811	256.073	0.319898	59.361	K	Isoliquiritigenin	R11
C12	C16 H12 O5	18.368	284.068	0.93985	35.857	L	Glycitein	R12
C13	C22 H22 O10	13.657	446.121	0.257533	0.941	M	Glycitein 7-O-glucoside	R13
C14	C15 H10 O5	14.203	270.052	0.41841	1.347	N	Pelargonidin	R14
C15	C15 H10 O6	15.578	286.048	0.529661	1.821	O	Luteolin	R15
C16	C15 H10 O4	14.658	254.057	0.566572	1.534	P	Daidzein	R16
C17	C15 H8 O5	19.487	268.037	50	73.268	Q	Coumestrol	R17
C18	C15 H10 O6	14.383	286.048	83.3333	0.914	R	Kaempferol	R18
C19	C15 H10 O5	15.845	270.052	0.509944	1.406	S	Genistein	R19
C20	C21 H20 O9	13.481	416.11	0.374392	1.471	T	Daidzein 7-O-glucoside	R20
C21	C16 H12 O4	17.247	268.073	100	13.658	U	Formononetin	R21
C22	C16 H30 O4	25.317	286.214	0.838926	0.873	V	Palmitic acid	R22
C23	C18 H32 O2	24.633	280.24	0.0459263	8.159	W	Linoleic acid	R23
C24	C18 H30 O2	21.244	278.225	0.128403	1.29	X	α-Linolenic acid	R24
C25	C12 H18 O3	12.815	210.126	0.259808	2.107	Y	Jasmonic acid	R25
